# Supplementary material for: Identification of Exercise-Related Signature Genes Potentially Associated with Cocaine Addiction by Integrating Bioinformatics and Mendelian Randomization Analysis
Source: Genes (Basel). 2025 Nov 27;16(12):1414. doi: 10.3390/genes16121414 (PMC12732465; doi:10.3390/genes16121414)
Supplement: Supplementary file 1 [file genes-16-01414-s001.zip]

Archive with 1 entries (1 files):
- genes-4010675-supplementary.xlsx
