# Supplementary material for: Identification of Exercise-Related Signature Genes Potentially Associated with Cocaine Addiction by Integrating Bioinformatics and Mendelian Randomization Analysis
Source: Genes (Basel). 2025 Nov 27;16(12):1414. doi: 10.3390/genes16121414 (PMC12732465; doi:10.3390/genes16121414)
Supplement: Supplementary file 1 [file genes-16-01414-s001.zip › genes-4010675-supplementary.xlsx]

## Sheet: List
Figure S1 Correlation matrix of 22 distinct immune cell subtypes within cocaine-addicted DEGs
Table S1 The results of 244 cocaine addiction differential genes
Table S2 The results of 27 exercise-related differential genes
Table S3 Mendelian randomization machine output results
Table S4 Simulation-based post hoc power for differential expression analysis at n = 10 per group
Table S5 SNPs representing genetically predicted physical exercise.
Table S6 Sensitivity analysis of the significant MR results.

## Sheet: Figure S1
Figure S1 Correlation matrix of 22 distinct immune cell subtypes within cocaine-addicted DEGs

## Sheet: Table S1 
Table S1 The results of 244 cocaine addiction differential genes
Tag	logFC	AveExpr	t	P.Value	adj.P.Val	B
ACOT7	-0.392685	11.006	-2.94313	0.00459224	0.0945239	-2.15782
ALDH1A1	-0.525776	13.2107	-2.55193	0.013238	0.161937	-3.06664
BAG3	0.816936	10.9551	3.85386	0.000282346	0.0271092	0.300761
CALM3	-0.387745	13.902	-3.12375	0.00273296	0.0734911	-1.706
CBS	0.409873	9.82354	3.24744	0.00189576	0.0620624	-1.38564
CCL2	1.09239	8.65132	5.0133	4.90412e-06	0.00494924	3.94319
CD44	0.455304	9.96711	4.43777	3.88329e-05	0.0121074	2.07829
CDKN1A	1.02759	8.71042	4.81689	1.0046e-05	0.00669562	3.29613
CKMT1B	-0.537857	9.42642	-2.71124	0.00869799	0.129183	-2.70853
CLIC1	0.451658	9.52609	5.13521	3.1266e-06	0.00371219	4.34962
CXCL8	0.778859	7.73965	2.98478	0.00408093	0.0896708	-2.05537
EDN1	0.441109	8.47453	2.54221	0.0135747	0.164526	-3.08793
GLS	-0.400361	11.7097	-2.14157	0.0362366	0.264712	-3.90747
HSPA1A	0.868904	12.0286	3.22907	0.00200263	0.0635046	-1.43377
HSPB1	0.591677	12.1919	3.47923	0.00093495	0.0462642	-0.762804
IL1B	0.48791	7.74983	2.31589	0.0239464	0.219598	-3.56512
IL6	0.555415	7.47143	2.67218	0.00965536	0.136761	-2.79789
JUN	0.841456	10.6533	4.41005	4.27909e-05	0.0121675	1.99102
MCL1	0.437593	8.63791	5.51344	7.57113e-07	0.00218308	5.63078
NTS	-0.39895	7.53492	-2.22222	0.0299925	0.241934	-3.75188
PNP	0.444852	8.61166	3.12816	0.00269794	0.0732806	-1.69473
PVALB	-0.904071	10.9341	-4.11799	0.00011699	0.0187407	1.08834
S100A8	0.806053	8.18309	2.73608	0.00813521	0.125307	-2.65118
S100A9	0.578738	7.81671	3.0124	0.00377152	0.0861995	-1.98682
SERPINH1	0.843273	8.45668	3.33089	0.00147448	0.0560469	-1.16473
TH	-0.665535	13.6743	-3.45947	0.000994069	0.0475457	-0.816999
VCAM1	0.542192	8.73762	5.52829	7.15679e-07	0.00218308	5.68163
SLC6A3	-0.74291	12.7323	-3.89318	0.000248092	0.0260118	0.41615
KCNJ6	-0.732317	11.8233	-3.74329	0.00040472	0.0310604	-0.0200104
MRAP2	-0.713454	10.0941	-3.99966	0.000174219	0.0225503	0.731937
DDC	-0.712249	11.0737	-2.92961	0.0047706	0.0961586	-2.19086
RGS4	-0.703612	11.438	-3.0473	0.00341186	0.0836307	-1.89958
RELL2	-0.687804	9.55069	-4.61097	2.10551e-05	0.0100822	2.62919
NEFM	-0.674526	12.587	-3.1993	0.00218791	0.066407	-1.51135
CBLN1	-0.660543	10.2398	-3.57868	0.000684731	0.0403747	-0.487057
TUBB3	-0.622809	12.734	-2.80197	0.00680037	0.113201	-2.49712
CHURC1	-0.621086	11.1107	-3.4101	0.00115769	0.0499828	-0.951553
CBLN2	-0.610656	9.27798	-3.82734	0.000307965	0.0273831	0.223321
TIMM10	-0.608064	10.8182	-2.98832	0.00403999	0.0892074	-2.04661
SLC10A4	-0.603732	9.92848	-2.64567	0.0103589	0.143142	-2.85796
AGTR1	-0.60125	9.04598	-3.28617	0.0016878	0.0590552	-1.28358
EBF3	-0.589378	10.1467	-3.38198	0.00126194	0.0525174	-1.0276
SNCB	-0.583414	9.62313	-3.55687	0.000733432	0.041182	-0.547948
SDC1	-0.577009	8.7969	-4.59906	2.19672e-05	0.0100822	2.591
INA	-0.572715	13.0174	-2.68986	0.00921069	0.132602	-2.75757
PTPRN	-0.558871	10.1471	-3.05635	0.00332405	0.0823221	-1.87686
SYNGR3	-0.55808	9.89635	-3.49226	0.000897824	0.0450538	-0.726974
DLK1	-0.556545	9.73701	-2.75653	0.00769722	0.121143	-2.60366
RGS16	-0.556457	9.13983	-4.93853	6.45132e-06	0.00591879	3.69569
SLITRK4	-0.553565	10.3788	-3.53673	0.000781338	0.0427385	-0.60399
STMN2	-0.551769	13.9303	-2.87404	0.00557328	0.10292	-2.32544
SLC32A1	-0.551294	9.52259	-3.04766	0.00340841	0.0836307	-1.8987
CKMT1A	-0.538509	10.5237	-2.82587	0.0063683	0.109333	-2.44056
GPR26	-0.538106	9.09085	-3.34475	0.00141371	0.0554065	-1.12767
FOXA1	-0.533279	9.84773	-2.84454	0.00604842	0.106293	-2.3961
SYP	-0.531955	10.6749	-2.98273	0.00410482	0.0898379	-2.06044
RDH12	-0.525397	8.53284	-4.66991	1.70586e-05	0.00860776	2.81881
SNCG	-0.524198	11.1323	-2.75028	0.00782884	0.122512	-2.61823
CADPS2	-0.521897	10.514	-3.43827	0.00106145	0.0485811	-0.874933
CACNB3	-0.520285	10.4832	-3.4474	0.00103191	0.0481924	-0.850009
YJEFN3	-0.518444	8.41606	-4.22675	8.074e-05	0.0155205	1.4208
PGM2L1	-0.517241	11.0969	-2.69097	0.00918339	0.132418	-2.75503
AMPH	-0.515927	10.6153	-2.77636	0.00729321	0.117202	-2.55733
NMNAT2	-0.508658	9.78774	-3.48656	0.000913893	0.0455457	-0.742662
KIF3C	-0.507463	11.2846	-3.43851	0.00106066	0.0485811	-0.874274
CALY	-0.503317	13.2008	-3.18411	0.00228853	0.0677298	-1.55074
GBE1	-0.500793	10.4668	-2.45389	0.0170073	0.182496	-3.27844
NEFH	-0.493663	13.0491	-3.01828	0.00370861	0.0861995	-1.97219
SYT13	-0.493446	11.5231	-2.34162	0.0224878	0.213296	-3.51271
DNM1	-0.493436	10.2736	-3.39036	0.00122999	0.0519374	-1.00499
NSG1	-0.487926	12.9644	-2.79538	0.00692426	0.114557	-2.51266
MAP7D2	-0.486099	10.3818	-2.48544	0.0157004	0.175761	-3.21101
THY1	-0.484008	12.4879	-3.42319	0.00111199	0.0497212	-0.916002
SVOP	-0.482882	9.92085	-3.18013	0.0023156	0.068191	-1.56103
RAP1GAP2	-0.482657	9.3808	-3.81257	0.000323183	0.0278766	0.180333
NEFL	-0.480458	11.8976	-3.27701	0.00173498	0.0595738	-1.30781
ATP6V1B2	-0.480095	14.3801	-3.2145	0.00209138	0.0646438	-1.47179
ARHGDIG	-0.479926	9.78465	-3.82805	0.00030725	0.0273831	0.225393
REEP1	-0.477918	12.3358	-2.49453	0.0153408	0.173474	-3.19145
CEND1	-0.477032	11.015	-3.72564	0.000428444	0.0325102	-0.0706905
ZNF385D	-0.475268	9.94496	-3.88444	0.000255347	0.02622	0.390426
ERC2	-0.474289	10.1018	-2.56213	0.0128929	0.159716	-3.04422
TMEM25	-0.472657	7.98293	-4.07646	0.000134624	0.019834	0.962614
ACHE	-0.468076	9.31944	-3.17006	0.00238551	0.0683495	-1.58708
SCG2	-0.46515	13.3269	-2.97547	0.00419036	0.0906462	-2.07835
RERG	-0.464456	9.48742	-2.67222	0.00965451	0.136761	-2.79781
CCDC184	-0.463249	10.0099	-3.11313	0.00281899	0.074497	-1.73308
FAM43B	-0.460892	10.2641	-3.38496	0.00125049	0.052365	-1.01957
RCAN2	-0.460318	12.8669	-2.87634	0.00553762	0.102791	-2.3199
CCDC189	-0.456834	10.6819	-2.70082	0.00894461	0.13073	-2.73247
CPLX1	-0.456683	11.4059	-3.47316	0.000952748	0.0466191	-0.779475
CHSY3	-0.451604	8.53165	-3.91773	0.000228773	0.0251765	0.488518
DYNC1I1	-0.451206	12.2025	-2.40137	0.0194013	0.196782	-3.38915
UCHL1	-0.449038	13.4953	-2.65849	0.010013	0.139961	-2.82897
TAGLN3	-0.448904	13.0699	-3.1133	0.0028176	0.074497	-1.73265
MAST1	-0.448038	9.32885	-4.44198	3.82649e-05	0.0121074	2.09154
GAP43	-0.447145	11.9538	-2.67348	0.00962215	0.136497	-2.79494
NUDT14	-0.44537	10.4408	-3.88223	0.000257212	0.02622	0.383932
RET	-0.445322	9.08871	-3.32659	0.00149382	0.0563574	-1.17619
ELAVL4	-0.443465	10.18	-3.01449	0.00374909	0.0861995	-1.98164
MLLT11	-0.442309	13.1977	-2.37115	0.0209117	0.204894	-3.45197
ANK1	-0.438599	8.53654	-3.81771	0.000317811	0.0276785	0.19527
SEZ6L	-0.436693	8.19553	-4.75232	1.26868e-05	0.00733545	3.08568
TRNP1	-0.434849	10.2886	-3.14435	0.00257291	0.0714327	-1.65324
BASP1	-0.434708	13.5752	-2.9231	0.00485877	0.0970025	-2.20673
KRT222	-0.433552	10.0102	-2.85706	0.00584233	0.105211	-2.36617
UBASH3B	-0.432655	11.1946	-2.21784	0.0303059	0.242817	-3.76046
TUBB2A	-0.432259	12.4349	-3.294	0.00164846	0.0589939	-1.26285
OSBPL10	-0.431289	9.18984	-2.90357	0.00513238	0.0987991	-2.25416
NPM2	-0.429995	9.30144	-2.84422	0.00605382	0.106293	-2.39687
FAM71E1	-0.429096	10.2062	-3.45219	0.00101673	0.0478363	-0.836918
ARHGAP44	-0.427729	11.1978	-3.13838	0.00261835	0.0722965	-1.66855
TBC1D9	-0.427557	10.1095	-2.07064	0.0426381	0.287688	-4.04026
SV2B	-0.427091	10.9328	-2.39589	0.0196676	0.198883	-3.40059
BEX5	-0.42695	10.9052	-2.39335	0.0197923	0.199445	-3.40589
TMEM130	-0.425886	10.8546	-3.29883	0.00162463	0.0585565	-1.25004
NRIP3	-0.425594	12.3378	-3.25615	0.00184699	0.06124	-1.36276
CAMKV	-0.424385	10.6954	-3.56646	0.000711621	0.0405428	-0.521197
DIRAS2	-0.423428	9.30451	-2.92451	0.0048395	0.0967133	-2.20328
CADPS	-0.423283	10.0804	-2.21156	0.0307596	0.244984	-3.77272
GSTT2	-0.422171	8.48236	-3.35	0.00139131	0.0550631	-1.1136
VSNL1	-0.421376	11.6456	-2.02442	0.0473179	0.301473	-4.12471
SLC12A5	-0.421063	11.2159	-2.91739	0.00493731	0.0972241	-2.22061
PITPNM1	-0.41975	10.9457	-3.81868	0.000316805	0.0276785	0.198095
CDK5R2	-0.418105	8.91162	-3.32014	0.00152331	0.056728	-1.1934
CELF3	-0.417359	9.32283	-3.76087	0.000382347	0.0307462	0.0306039
LRFN5	-0.41712	9.69787	-3.42539	0.00110449	0.04954	-0.910029
CAMK1G	-0.416161	8.50819	-4.31171	6.02459e-05	0.0138182	1.68362
OCIAD2	-0.415963	10.4509	-4.09584	0.000126095	0.0192811	1.02122
SCN3B	-0.41133	9.43451	-3.72095	0.000434977	0.0327596	-0.0841515
SLC18A2	-0.411094	8.89015	-2.33658	0.0227674	0.214938	-3.52302
CDK5	-0.410663	10.1508	-3.69239	0.000476819	0.033607	-0.165814
PPM1E	-0.41056	10.4627	-3.09162	0.00300124	0.076661	-1.78777
IGFBP4	-0.409312	9.04743	-2.85276	0.00591238	0.1057	-2.37647
GAD2	-0.409209	9.84018	-2.80671	0.00671266	0.112252	-2.48594
TMEM59L	-0.40843	11.4907	-5.28559	1.78572e-06	0.00277254	4.85554
SERF1B	-0.407953	10.0364	-4.07724	0.000134268	0.019834	0.964988
RNASE1	-0.407186	11.219	-3.82964	0.000305654	0.0273831	0.230035
FOXQ1	-0.405332	8.96997	-3.65215	0.000542328	0.0358407	-0.280188
COMTD1	-0.404985	8.69272	-4.69558	1.5559e-05	0.00848763	2.90173
AP3B2	-0.404297	9.96723	-3.95535	0.000201943	0.0241967	0.599941
SV2A	-0.402587	10.755	-3.74487	0.000402657	0.0310199	-0.0154609
GABRG2	-0.401087	10.4384	-2.29116	0.0254274	0.22293	-3.61505
CLSTN3	-0.397747	8.51938	-3.30125	0.00161279	0.0582337	-1.24361
CCNA1	-0.396964	8.64029	-3.27691	0.0017355	0.0595738	-1.30807
NAPB	-0.396769	13.839	-2.58627	0.0121081	0.154678	-2.99087
GRIN1	-0.394652	10.548	-3.41228	0.00114996	0.0499682	-0.945639
MAP11	-0.394232	8.84684	-4.78578	1.12432e-05	0.00709164	3.19459
PRRT3	-0.394199	9.33326	-3.77891	0.000360607	0.0299838	0.0827232
STXBP1	-0.394149	9.79998	-2.8494	0.00596763	0.105751	-2.3845
HAPLN4	-0.394101	9.65305	-3.2897	0.00166995	0.0590552	-1.27423
RAB3C	-0.394	8.66784	-2.87507	0.00555733	0.102791	-2.32297
RALYL	-0.39398	11.5704	-2.77983	0.00722464	0.11667	-2.5492
CNTNAP1	-0.393407	10.9641	-3.57274	0.000697669	0.040403	-0.503649
TMEM35A	-0.391583	9.9015	-2.05348	0.0443269	0.292479	-4.07181
NSF	-0.390888	12.1932	-2.24663	0.0283	0.236134	-3.70384
GRM1	-0.389203	8.58733	-3.11207	0.00282774	0.0745106	-1.73578
CHGA	-0.389001	10.4193	-2.40299	0.0193229	0.196184	-3.38576
CDK14	-0.388375	10.1207	-2.5466	0.0134216	0.163489	-3.07832
SMIM10L2B	-0.386035	9.0963	-3.16767	0.00240235	0.0683507	-1.59323
CCDC136	-0.385976	11.5816	-3.71621	0.000441661	0.0330166	-0.0977141
SULT4A1	-0.385875	9.97779	-2.70959	0.00873659	0.129239	-2.71232
FOXA2	-0.385532	8.4727	-3.57555	0.000691527	0.0403995	-0.495811
DOK6	-0.38456	10.033	-2.51296	0.0146351	0.170242	-3.15163
LGI2	-0.383909	8.76743	-3.51439	0.000837916	0.0438216	-0.665879
FBXL15	-0.38364	10.0516	-4.01774	0.000163992	0.0219206	0.786037
CA2	-0.383202	11.7774	-2.57294	0.0125359	0.157739	-3.02038
ASIC2	-0.382588	8.69805	-3.62764	0.000586357	0.0375715	-0.349486
RAB6B	-0.380993	13.0814	-3.20783	0.00213326	0.065537	-1.48918
TOX2	-0.380598	12.2257	-3.14705	0.00255259	0.0711621	-1.64631
PNMA3	-0.378868	11.9115	-2.7339	0.00818336	0.125612	-2.65624
LIX1	0.379359	9.31602	2.7522	0.00778808	0.122199	-2.61374
RAB3IP	0.381015	9.84556	4.82736	9.67157e-06	0.00669562	3.33038
HLA-E	0.383169	9.8033	3.16739	0.00240433	0.0683507	-1.59396
MGST1	0.383716	9.15575	3.11259	0.00282347	0.074497	-1.73446
CCL20	0.386104	7.4502	3.20298	0.00216418	0.0659847	-1.50179
SCARA3	0.388832	8.95238	4.85148	8.86067e-06	0.00662385	3.40937
PAMR1	0.39446	9.88807	2.68497	0.00933184	0.133964	-2.76875
C11orf96	0.394797	8.8551	2.86429	0.00572638	0.10394	-2.34886
SRPX	0.397624	9.91588	2.83742	0.0061686	0.10768	-2.41308
ANGPT2	0.401833	8.03249	3.00331	0.00387089	0.0871016	-2.00944
SAT1	0.407498	12.1234	4.47552	3.40123e-05	0.0118961	2.1975
EFEMP1	0.408609	9.81341	2.82601	0.00636579	0.109333	-2.44022
DDIT4	0.411421	11.0311	2.55845	0.0130165	0.160309	-3.05232
BMP7	0.414668	8.83519	4.02824	0.000158324	0.0215863	0.817499
NTRK2	0.418126	10.3846	2.22075	0.0300975	0.242429	-3.75476
AKR1C3	0.424389	9.92371	3.14036	0.00260319	0.0720039	-1.66348
GPR4	0.429457	7.68797	3.84104	0.00029446	0.0272679	0.263299
DNAJC15	0.43053	10.7693	4.72836	1.38303e-05	0.0077542	3.00788
BTG3	0.431542	8.98538	5.16788	2.76961e-06	0.00351836	4.45911
ISG20	0.432749	8.52808	3.27826	0.00172845	0.0595738	-1.30449
CHSY1	0.435066	9.73799	5.22501	2.23915e-06	0.00322822	4.65114
C1orf54	0.43518	10.6038	3.33923	0.00143762	0.0555523	-1.14244
NFKBIA	0.436178	11.5665	2.79481	0.00693497	0.11464	-2.51399
SLC16A9	0.436969	9.19453	2.70788	0.0087769	0.129403	-2.71626
ABCA1	0.441705	11.3972	2.97922	0.00414597	0.090275	-2.0691
CXCL10	0.444661	7.51204	4.47096	3.4562e-05	0.0118961	2.18308
IER5	0.444861	7.86919	3.28334	0.00170227	0.0590552	-1.29108
ADAMTS1	0.445643	8.12797	3.28375	0.00170015	0.0590552	-1.28999
DUSP5	0.447192	7.88546	3.35747	0.00136	0.0544975	-1.09355
IER3	0.447437	8.35025	4.06191	0.000141387	0.0205306	0.918742
PPP1R3C	0.447477	10.9096	3.32529	0.00149972	0.0563654	-1.17966
APOC1	0.447866	11.6208	3.85325	0.000282907	0.0271092	0.298988
ZFP36L1	0.44802	9.84715	2.72995	0.00827085	0.125992	-2.66536
SPON1	0.454885	10.7847	2.85486	0.00587805	0.105435	-2.37144
YBX3P1	0.455209	8.19339	4.39707	4.47762e-05	0.0122992	1.95025
SYTL4	0.471165	10.0609	2.91902	0.00491476	0.0970642	-2.21665
CCN1	0.472176	8.03129	2.6222	0.0110206	0.147703	-2.91077
IGFBP5	0.47543	10.8873	2.53595	0.0137957	0.165943	-3.10162
AQP4	0.476282	11.5687	2.52218	0.0142931	0.16802	-3.13162
SERTAD1	0.48651	9.01928	3.36202	0.00134127	0.0540362	-1.08133
LDLR	0.488256	9.7819	3.24864	0.00188898	0.0619955	-1.3825
H3F3B	0.497712	11.5933	5.65476	4.42408e-07	0.00218308	6.11621
LRRC32	0.498607	8.80292	4.50514	3.06413e-05	0.011453	2.29141
COL4A1	0.499646	8.52981	4.0192	0.000163192	0.0219206	0.790411
TIMP1	0.500874	10.6423	3.3351	0.00145576	0.0558615	-1.15348
GBP2	0.501878	8.8655	6.66028	8.91187e-09	0.000179877	9.63884
APOLD1	0.514416	9.57936	2.56748	0.0127152	0.158772	-3.03244
HIST2H2AC	0.518336	9.23272	4.57135	2.42407e-05	0.0105478	2.50232
SRGN	0.545672	10.0435	3.68897	0.000482065	0.0337847	-0.175538
HAMP	0.552456	8.72153	2.51736	0.0144708	0.169125	-3.14208
CD93	0.566844	8.37038	4.20854	8.59385e-05	0.0156269	1.36483
PPP1R15A	0.568882	10.3534	3.31657	0.00153983	0.0567688	-1.20289
ATF3	0.574037	7.91271	3.84385	0.000291767	0.0272679	0.271489
YBX3	0.575203	10.0518	4.3668	4.97602e-05	0.0127253	1.8554
HIST2H2AA3	0.589989	9.4927	4.97065	5.73546e-06	0.00551259	3.80184
GSTM2	0.59375	11.6757	3.89568	0.000246056	0.0260118	0.423502
RN7SK	0.596316	9.91757	3.24462	0.00191183	0.0622395	-1.39305
GSTM1	0.603426	11.2713	3.93335	0.000217242	0.0247054	0.534705
CH25H	0.625259	8.31672	3.91335	0.000232108	0.0251765	0.475596
ZFP36	0.652406	9.25948	3.7336	0.000417586	0.031917	-0.0478537
DNAJB1	0.699579	10.878	3.42276	0.00111346	0.0497212	-0.917167
CEBPD	0.714946	9.90408	3.56581	0.000713074	0.0405428	-0.523006
GADD45B	0.738503	8.73416	3.82849	0.000306811	0.0273831	0.226666
SERPINA3	0.744047	12.453	4.35528	5.17949e-05	0.0127253	1.81939
HSPA1B	0.76224	12.6888	3.45856	0.000996906	0.0475505	-0.819517
CSRNP1	0.771247	9.91641	4.59666	2.21554e-05	0.0100822	2.58332
DEPP1	0.775221	9.05025	3.75329	0.00039184	0.030774	0.00877203
FOSB	0.805889	8.08492	4.43215	3.96059e-05	0.0121074	2.06056
TM4SF1	0.87552	11.1559	4.4237	4.07954e-05	0.0121074	2.03396
FOS	0.977029	9.8655	3.75465	0.000390114	0.030774	0.012702
EMP1	0.996522	9.32007	5.37985	1.25375e-06	0.00242208	5.17507
EGR1	1.08843	8.92076	3.53819	0.000777751	0.0427385	-0.599917
HSPA6	1.35363	8.14794	3.52115	0.000820402	0.04362	-0.647183

## Sheet: Table S2
Table S2 The results of 27 exercise-related differential genes
Tag	logFC	AveExpr	t	P.Value	adj.P.Val	B
ACOT7	-0.392685	11.006	-2.94313	0.00459224	0.0945239	-2.15782
ALDH1A1	-0.525776	13.2107	-2.55193	0.013238	0.161937	-3.06664
BAG3	0.816936	10.9551	3.85386	0.000282346	0.0271092	0.300761
CALM3	-0.387745	13.902	-3.12375	0.00273296	0.0734911	-1.706
CBS	0.409873	9.82354	3.24744	0.00189576	0.0620624	-1.38564
CCL2	1.09239	8.65132	5.0133	4.90412e-06	0.00494924	3.94319
CD44	0.455304	9.96711	4.43777	3.88329e-05	0.0121074	2.07829
CDKN1A	1.02759	8.71042	4.81689	1.0046e-05	0.00669562	3.29613
CKMT1B	-0.537857	9.42642	-2.71124	0.00869799	0.129183	-2.70853
CLIC1	0.451658	9.52609	5.13521	3.1266e-06	0.00371219	4.34962
CXCL8	0.778859	7.73965	2.98478	0.00408093	0.0896708	-2.05537
EDN1	0.441109	8.47453	2.54221	0.0135747	0.164526	-3.08793
GLS	-0.400361	11.7097	-2.14157	0.0362366	0.264712	-3.90747
HSPA1A	0.868904	12.0286	3.22907	0.00200263	0.0635046	-1.43377
HSPB1	0.591677	12.1919	3.47923	0.00093495	0.0462642	-0.762804
IL1B	0.48791	7.74983	2.31589	0.0239464	0.219598	-3.56512
IL6	0.555415	7.47143	2.67218	0.00965536	0.136761	-2.79789
JUN	0.841456	10.6533	4.41005	4.27909e-05	0.0121675	1.99102
MCL1	0.437593	8.63791	5.51344	7.57113e-07	0.00218308	5.63078
NTS	-0.39895	7.53492	-2.22222	0.0299925	0.241934	-3.75188
PNP	0.444852	8.61166	3.12816	0.00269794	0.0732806	-1.69473
PVALB	-0.904071	10.9341	-4.11799	0.00011699	0.0187407	1.08834
S100A8	0.806053	8.18309	2.73608	0.00813521	0.125307	-2.65118
S100A9	0.578738	7.81671	3.0124	0.00377152	0.0861995	-1.98682
SERPINH1	0.843273	8.45668	3.33089	0.00147448	0.0560469	-1.16473
TH	-0.665535	13.6743	-3.45947	0.000994069	0.0475457	-0.816999
VCAM1	0.542192	8.73762	5.52829	7.15679e-07	0.00218308	5.68163

## Sheet: Table S3 
Table S3 Mendelian randomization machine output results
id.exposure	id.outcome	outcome	exposure	method	nsnp	b	se	pval	lo_ci	up_ci	or	or_lci95	or_uci95
aQBgwn	CUvP94	outcome	exposure	MR Egger	94	0.0149374	0.0361285	0.680238	-0.0558744	0.0857492	1.01505	0.945658	1.08953
aQBgwn	CUvP94	outcome	exposure	Weighted median	94	-0.0190485	0.0130538	0.144504	-0.044634	0.00653707	0.981132	0.956347	1.00656
aQBgwn	CUvP94	outcome	exposure	Inverse variance weighted	94	-0.0205127	0.00935401	0.028312	-0.0388466	-0.00217889	0.979696	0.961898	0.997823
aQBgwn	CUvP94	outcome	exposure	Weighted mode	94	-0.0306232	0.0339075	0.368786	-0.0970819	0.0358356	0.969841	0.907482	1.03649
aQBgwn	CUvP94	outcome	exposure	Simple mode	94	-0.033052	0.0388184	0.396705	-0.109136	0.0430321	0.967488	0.896608	1.04397

## Sheet: Table S4 
Table S4 Simulation-based post hoc power for differential expression analysis at n = 10 per group.
log₂ fold change (Δ)	Approximate fold change (2^Δ)	Estimated power
0.3	1.23	0.891
0.4	1.32	0.987
0.5	1.41	0.999
0.6	1.52	1
0.8	1.74	1
1	2	1

## Sheet: Table S5 
Table S5 SNPs representing genetically predicted physical exercise.
SNP	effect_allele	other_allele	Beta	EAF	SE	P-value	R2	F-statistic
rs10170149	T	C	0.0048576	0.621752	0.000989449	9.09997e-07	5.22379e-05	24.1021
rs1031831	A	C	-0.00498588	0.33188	0.00101166	8.30004e-07	5.26433e-05	24.2892
rs1044327	G	T	-0.00855556	0.080041	0.00175337	1.09999e-06	5.16035e-05	23.8094
rs10795811	G	A	0.00439026	0.443012	0.000961046	4.90004e-06	4.52297e-05	20.8685
rs10891802	A	C	-0.00458611	0.526502	0.000955785	1.6e-06	4.98998e-05	23.0233
rs11127181	G	C	0.00459107	0.386041	0.000983838	3.09999e-06	4.71967e-05	21.776
rs11150082	C	T	-0.0053701	0.790873	0.0011746	4.79999e-06	4.53019e-05	20.9018
rs11638486	C	T	0.0054576	0.741193	0.00109025	5.60003e-07	5.43099e-05	25.0582
rs11712056	C	T	-0.00597808	0.442933	0.000960555	4.90004e-10	8.39449e-05	38.7326
rs11777703	A	G	0.00467246	0.501854	0.000953429	9.59997e-07	5.20527e-05	24.0167
rs117819992	T	C	0.0153891	0.020551	0.00335929	4.60002e-06	4.54845e-05	20.986
rs118165004	T	C	-0.00581255	0.175424	0.00125581	3.69999e-06	4.6432e-05	21.4232
rs11861335	T	C	-0.00737483	0.098348	0.00161425	4.90004e-06	4.52371e-05	20.8718
rs12222022	T	C	-0.0049563	0.389448	0.000979686	4.20001e-07	5.54714e-05	25.5941
rs13002862	A	C	0.0060452	0.251988	0.00109537	3.40001e-08	6.6012e-05	30.4577
rs13110646	G	T	-0.00529186	0.237623	0.00112994	2.80001e-06	4.75376e-05	21.9333
rs13135092	G	A	-0.00807681	0.083452	0.00173221	3.09999e-06	4.71205e-05	21.7409
rs13379086	G	A	0.01129	0.040065	0.00243219	3.50002e-06	4.67008e-05	21.5472
rs138532409	T	G	0.0186447	0.01505	0.00408477	5e-06	4.51552e-05	20.834
rs139437484	T	C	-0.0165204	0.020286	0.00348015	2.1e-06	4.884e-05	22.5343
rs1421333	A	C	0.0045424	0.601513	0.000972768	2.99999e-06	4.72589e-05	21.8047
rs1503043	G	C	-0.00481659	0.339901	0.00100812	1.79999e-06	4.94749e-05	22.8272
rs1530654	T	G	-0.00477909	0.469281	0.000955156	5.60003e-07	5.42588e-05	25.0346
rs153685	T	C	-0.00509097	0.619733	0.000994128	2.99999e-07	5.68386e-05	26.2249
rs1705001	A	G	0.0055251	0.241776	0.00112304	8.70001e-07	5.24588e-05	24.204
rs17082165	C	T	0.00781757	0.09133	0.00165588	2.30001e-06	4.83077e-05	22.2887
rs17315037	C	T	-0.00788121	0.862717	0.00139262	1.5e-08	6.94132e-05	32.0272
rs1941951	C	T	-0.00570929	0.216284	0.00116879	1e-06	5.17155e-05	23.861
rs2207029	C	T	-0.00483281	0.547464	0.000958356	4.60002e-07	5.51155e-05	25.4299
rs2499760	A	C	0.00535184	0.473136	0.000960636	2.5e-08	6.72684e-05	31.0375
rs252869	G	C	-0.00584677	0.789855	0.00117626	6.69993e-07	5.35493e-05	24.7072
rs2787931	C	A	-0.00475094	0.305497	0.00103979	4.90004e-06	4.5248e-05	20.8769
rs2814320	G	A	-0.00815374	0.102236	0.00157645	2.30001e-07	5.79802e-05	26.7517
rs28680283	C	T	-0.00444592	0.435955	0.000967691	4.30002e-06	4.5749e-05	21.108
rs2899576	T	C	0.00450842	0.463829	0.00096175	2.80001e-06	4.76272e-05	21.9747
rs31266	G	A	-0.00488527	0.533881	0.000960583	3.69999e-07	5.60576e-05	25.8646
rs319892	A	G	0.00784274	0.092696	0.00164555	1.89998e-06	4.92316e-05	22.7149
rs320504	T	C	-0.0045154	0.468328	0.000957347	2.39999e-06	4.82152e-05	22.246
rs34455432	C	A	0.00521333	0.248611	0.00111498	2.90001e-06	4.73835e-05	21.8622
rs34566328	A	G	-0.0045223	0.415012	0.000970851	3.2e-06	4.70267e-05	21.6976
rs3765971	T	C	0.005222	0.658332	0.00100446	2e-07	5.8578e-05	27.0275
rs3768815	T	C	0.00822355	0.093506	0.00163638	5e-07	5.47366e-05	25.2551
rs3889706	T	C	-0.00745158	0.104045	0.00160407	3.40001e-06	4.67715e-05	21.5798
rs440712	A	G	-0.00496499	0.619693	0.000991318	5.49997e-07	5.43674e-05	25.0847
rs4630773	G	A	-0.00450789	0.513293	0.000954965	2.39999e-06	4.8295e-05	22.2828
rs4742075	G	A	0.00538499	0.22023	0.00115244	2.99999e-06	4.73221e-05	21.8339
rs5174	T	C	-0.00498625	0.408042	0.000967564	2.59998e-07	5.75593e-05	26.5575
rs55658412	C	T	0.0114533	0.046658	0.00227874	5e-07	5.47519e-05	25.2621
rs55683212	C	G	0.00592261	0.187113	0.00122239	1.29999e-06	5.08787e-05	23.475
rs62263912	A	G	-0.00611858	0.626402	0.000992244	7.00003e-10	8.241e-05	38.0244
rs62523388	A	C	-0.00507524	0.333965	0.00102314	7.00003e-07	5.333e-05	24.606
rs6478444	G	A	0.00550414	0.349217	0.00100373	4.20001e-08	6.51731e-05	30.0707
rs6879915	A	C	-0.00584477	0.792152	0.00117574	6.69993e-07	5.356e-05	24.7121
rs6925118	G	A	0.00648496	0.188484	0.00122049	1.09999e-07	6.11887e-05	28.2322
rs699530	T	G	-0.00454176	0.559273	0.000966203	2.59998e-06	4.78897e-05	22.0958
rs7067604	A	G	0.0074163	0.130077	0.00141797	1.7e-07	5.92879e-05	27.3551
rs7100693	A	G	0.00610077	0.18715	0.00123217	7.39997e-07	5.3132e-05	24.5147
rs71648644	G	A	-0.00506856	0.288551	0.00106119	1.79999e-06	4.94439e-05	22.8129
rs7228990	G	C	-0.00580003	0.286178	0.00106034	4.49997e-08	6.48476e-05	29.9205
rs72724116	T	C	-0.00966717	0.071156	0.00186611	2.19999e-07	5.81635e-05	26.8363
rs72767674	T	C	0.00724747	0.103862	0.00157822	4.39997e-06	4.57056e-05	21.088
rs72830129	T	C	0.00889916	0.069563	0.00188109	2.19999e-06	4.85076e-05	22.3809
rs72928932	G	T	0.00837404	0.082425	0.00174934	1.7e-06	4.96651e-05	22.915
rs7556915	G	A	0.00471128	0.412379	0.00097984	1.5e-06	5.01069e-05	23.1188
rs76201712	A	G	-0.00759748	0.141435	0.00147084	2.39999e-07	5.78275e-05	26.6813
rs78137472	T	C	0.00720567	0.127737	0.00143385	5e-07	5.47355e-05	25.2545
rs7836278	A	G	-0.00483143	0.599461	0.000978557	7.90005e-07	5.28333e-05	24.3768
rs78623555	T	C	0.0102309	0.054469	0.00210442	1.2e-06	5.12262e-05	23.6353
rs7957545	C	T	0.00532091	0.3847	0.000980957	5.80003e-08	6.3767e-05	29.4219
rs80184181	A	G	-0.0166392	0.017585	0.00363344	4.70002e-06	4.54528e-05	20.9714
rs9358912	T	G	0.00507858	0.273397	0.00107012	2.1e-06	4.88146e-05	22.5226
rs9385440	G	A	-0.00550715	0.20899	0.00117383	2.69998e-06	4.77061e-05	22.0111
rs990029	A	G	0.00500566	0.409235	0.000969531	2.39999e-07	5.77731e-05	26.6561
SNP, single nucleotide polymorphism; EAF, effect allele frequency; SE, standard error.

## Sheet: Table S6 
Table S6 Sensitivity analysis of the significant MR results.
Exposure	Outcome	Cochran’s Q test		MR-Egger intercept test		MR-PRESSO-derived P-value
		Q statistic	P-value	Intercept	P-value
Physical exercise	Cocaine addiction	75.5609	0.364162	0.0001	0.339636	0.387667
MR, Mendelian randomization.
